# Supplementary material for: ZnS Quantum Dot Based Acetone Sensor for Monitoring Health-Hazardous Gases in Indoor/Outdoor Environment
Source: Micromachines (Basel). 2021 May 22;12(6):598. doi: 10.3390/mi12060598 (PMC8224612; doi:10.3390/mi12060598)
Supplement: Supplementary file 1 [file micromachines-12-00598-s001.zip]

Archive with 1 entries (1 files):
- micromachines-1214430-supplementary.pdf
